# Supplementary material for: Tracking the Trajectory of Functional Humoral Immune Responses Following Acute HIV Infection
Source: Front Immunol. 2020 Aug 7;11:1744. doi: 10.3389/fimmu.2020.01744 (PMC7426367; doi:10.3389/fimmu.2020.01744)
Supplement: Supplementary file 1 [file Data_Sheet_1.xlsx]

## Sheet: Supplementary Table 1
Participant number	TimePoint	dayspostinfc	VL(log10)	CD4count	Total IgG-gp120	Total IgG-p24	Total IgG-gp41	IgG1-gp120	IgG1-p24	IgG1-gp41	IgG2-gp120	IgG2-p24	IgG2-gp41	IgG3-gp120	IgG3-p24	IgG3-gp41	IgG4-gp120	IgG4-p24	IgG4-gp41	IgA1-gp120	IgA1-p24	IgA1-gp41	IgA2-gp120	IgA2-p24	IgA2-gp41	gM-gp120	IgM-p24	IgM-gp41	Avidity-gp120	Avidity-gp41	Avidity-p24	ADNP-gp120	ADNP-gp41	ADNP-p24	ADCP-gp120	ADCP-gp41	ADCP-p24	CD107a-gp120	IFNg-gp120	MIP1b-gp120	CD107a-gp41	IFNg-gp41	MIP1b-gp41	CD107a-p24	IFNg-p24	MIp1b-p24	ADCD-gp120	ADCD-gp41	ADCD-p24
10	1M	30	6	387	216.25	31302.5	57936.2	130.5	23931	59543	46.5	70.25	39.75	84	1771.5	287.5	39	39	31.5	34.25	338	111.75	63.75	191.5	167.25	66	2234.75	3549.5	0	95.91	49.79	4.89	305.968	1.38011	15.2256	32.145	51.4134	13.87	8.27	22.8	10.695	14.2	32.1	14.13	11.095	27.35	7456.21	26666	9769.37
1	1M	30	3.85126	461	625.5	33814	43071	559.5	27712.5	38222	52.5	57.5	39.5	51.25	1925.75	783.75	42	42.5	31.5	46.25	478.5	445.5	48.25	317	202.5	83.75	1413	2301.75	0	57.49	44.1	-1.01		3.26526	19.6639	15.338	58.9248	13.675	7.245	20.95	16.915	19.3	41.75	10.555	8.89	30.05	8318.83	56901.4	10632.1
2	1M	30	4.66276	565	2815	44636.8	61480	2863	38848.5	61665.5	36.5	84.5	37.5	163.25	1680	304.25	40.75	35.5	36	63.5	242	180.5	47	223.5	173	231.75	523.5	2190	0	94.49	48.84	13.48	243.414	1.86145	37.3639	19.3554	26.1447	12.905	6.485	20.15	12.205	15.8	32.45	32.8	9.535	27.65	7742.07	41374.4	10247.7
4	1M	30	6.04139	353	4506.75	44120.5	54201	4447.25	40959.5	55639.5	44.5	76	38.5	54.5	1605	571.75	44.75	37	32.75	58	1413.25	123.25	35	477.25	113.5	129.5	4951.5	3910	0	88.41	63.53	-7.79	222.496	1.93368	4.36253	7.20604	36.424	12.02	5.95	19.6	20.425	20.7	41.35	10.68	7.725	22.05	8841.06	36792.3	10727.7
5	1M	30	5.44716	509	3303.5	41470	60917.5	3174.25	34881	61944	45.25	67	36	146.25	1308	222	53.25	47.25	34.5	57	1995	132.75	49.25	820.5	158	1189.5	1674	2958	0	92.3	64.71	12.97	405.893	0	26.3361	35.6184	33.1025	10.13	4.31	18.65	10.1	13.865	27.35	8.175	5.465	18.45	7907.54	42951.9	8747.45
3	1M	30	5.32222	568	4495.75	50761.5	56782	3575.5	39585	57008.2	46	101.25	38.75	69	4238.25	458	46.75	356.5	55.75	45.25	879	199	49.5	452	138	217.75	6239.5	4950	0	79.36	71.79	53.51	430.577	4.99001	8.25507	25.4459	9.19413	13.985	8.9	23.4	17.85	22.4	45.5	10.68	7.705	25.9	8315.55	34191.6	7214.56
6	1M	30	4.27875	647	523.5	44231	48111	92.75	48882.5	49926.5	41	218.5	67.25	280	10022.5	12435.2	45.25	44	43	57	212.75	322	46.5	337.25	142.5	76.25	483.25	3519.5	0	96.52	53.39	112.96	383.757	5.10381	6.50468	13.8541	50.8507	9.08	5.22	20.05	17.25	23.05	43.5	9.835	6.73	25.3	7761.22	28963.4	7587.02
7	1M	30	4.69897	534	160.75	13096.5	50071.5	150.25	11182.5	51939	43.25	45	34.25	57.75	894.75	440.5	34.5	37	35.25	47.25	868.5	147.5	48	199.25	108	106.25	3711.5	1872	0	0	41.17	65.5	358.461	0	6.9638	17.5437	47.6348	10.545	6.235	19.8	18.085	23.15	45.75	10.495	6.78	26.35	7081.78	21808.9	8307.82
8	1M	30	4.94939	603	1120.75	6936.25	41429.5	1204.5	7162	45506.8	35.25	43.25	39	84.25	438	152.25	39.25	41	45.75	78.25	1468	554	45.5	587	197	286	1467.75	5420				221.14	372.626	6.11963	27.2043	16.2893	58.0263	8.975	5.255	19.45	16.145	18.7	37.75	10.005	7.19	25.8	7594.85	17737.4	8415.17
9	1M	30	4.32222	613	65.75	46278.2	54543	74.25	42781	59339.8	51	130	42.5	47.5	3351.75	672	50.5	827	113	58.75	281.75	448.75	73	270.25	279	131.75	1018.5	2612.25			102.59	237.44	493.988	4.7479	26.0214	22.1177	69.3937	11.57	7.295	23.55	23.9	31.6	59.65	11.885	8.435	30.7	8422.3	12733.1	6058.44
10	3M	90	4.17609	375	5596.25	59160	66723.2	6263.75	69472.5	75376.8	54	67.5	46	211.25	969.5	147.5	64.25	236.25	217	62	203.5	139.5	44.75	507.75	367.5	131.25	10788	9083	37.95	98.23	45.41	25.82	205.389	3.721	38.8507	21.479	47.9795	11.73	7	18.8	17.87	21.55	44	7.05	1.665	22.5	7419.24	43827.6	9583.58
1	3M	90	3.11394	674	1208	33147	41412	1247	28849	38013.2	45.5	92.5	54	55.5	860	364.5	44.25	40.25	35	49.75	135.25	124.5	46	192.5	173	47	250.25	228.75	0	86.53	45.26	122.87		4.82966	34.3265	23.1151	36.9965	14.79	7.08	19.8	16.475	18.7	41.6	11.3	10.275	30.65	7922.39	20380.8	10534.7
2	3M	90	4.68124	755	17446.5	66636.2	69820.5	15428	73486	78137.8	54.25	85.75	37.5	377.25	524	101.5	66.25	73.5	41.5	96.25	131	108	47	411.5	299	94.75	346.5	334.5	25.48	98.16	38.34	26.38	172.142	15.8062	36.3126	5.33505	34.6211	10.85	6.875	18.05	18.35	22.4	44.2	12.31	6.84	24.3	8892.23	54002.5	9454.04
4	3M	90	5.27875	311	21384.8	60830.2	63301	18681.8	63092.5	66711.5	81.5	447	45.5	122.25	243	122.75	138	248	225	55.75	132.25	99.75	64	428.25	297.5	172	3340.5	1995	27.66	94.13	41.64	49.09	219.246	5.41552	20.952	12.8579	30.2206	11.75	5.16	21.15	15.47	19.1	42.1	11.72	7.465	25.1	8890.1	58570.6	9887.41
5	3M	90	4.85126	663	24789	66943.8	65279	22689.5	73184.5	72767	45.75	62.75	49	292	516.75	400.5	37.25	42	33	72.75	191	110.5	57.25	438.75	327.75	229	4876.5	3709	23.33	97.14	116.72	38.46	233.676	116.374	21.5209	21.9267	97.4728	10.7	4.645	18.65	13.22	15.3	35.4	8.11	5.555	22.85	7930.13	69110	8158.07
3	3M	90	4.6721	594	12986.2	65255.8	58151	12818	66752	59403.5	40.5	72	37.75	221.25	2887.75	542.75	45.5	322.5	73	48.25	197.5	195	57	425	255	186.25	9117.5	7232.5	52.39	84.17	50.16	95.46	314.117	18.8916	41.2876	18.0116	52.4227	12.59	9.28	26.55	21.65	29.35	56.1	11.395	7.91	26.5	8000.44	29158.4	8278.13
6	3M	90	4.07918	712	1450.25	53998	58232	1228	55285.5	57199.5	46	178.5	42.25	569.75	3662.5	5222.5	39.75	28.5	33.5	54.5	166.5	177.5	52.5	249.25	181.5	83	475.5	328.75	3.68	99.52	70.38	62.03	409.864	12.8753	34.6286	24.2971	127.53	10.525	5.835	19.55	16.65	22.15	47.35	8.365	6.105	24.85	8840.18	42852.5	8035.2
7	3M	90	4.34242	625	7825.5	46301.2	56706.5	8146	45193.8	62831.2	34.5	96.25	57.5	144.25	1673.25	106	43.5	37.75	36.5	50	337	155.25	38.75	307.5	215	66.5	1218.5	1606	9.99	89.76	90.13	20.72	36.7703	0	8.68027	12.0971	7.58384	11.19	5.715	19.05	17.315	22.75	45.95	10.9	7.37	26.15	8438	27934.3	8064.71
8	3M	90	4.43136	621	5231.75	14007	57559	6464.25	13769	66120	45	63.75	51	459.75	838.25	711.5	42.25	47	56	136.25	627	244.5	35.25	204	258	134	557.25	634	0	70.72	57.51	276.35	80.5961	14.061	22.5954	2.91567	3.48396	9.97	5.715	20.55	15.135	21.8	43.3	9.06	6.78	23.4	7022.04	34778.1	7987.51
9	3M	90	4.04139	538	2263.5	58528	58545.2	2864.25	60790	66305.8	55.75	349	71.5	80	971.5	223.75	40.5	83.5	40.5	55.25	94	195	49.25	384.75	318	81	877	450	0	81.65	78.38	38.9	288.579	2.81088	29.448	18.8331	49.597	10.305	5.485	22.1	16.405	22.3	43.6	11.185	17.7	36.95	6715.59	16037.6	5961.56
10	9M	270	4.92942	510	22620	61375.5	70974.8	21674.5	65198	75098.5	54.25	63.25	32.75	97	71.25	51	44	46	39.25	46	121.5	109.5	61.5	294.75	244.75	320.75	3642.5	3409.5	66.48	102.35	37.37	140.69	184.78	14.7799	77.1397	16.9125	55.9509	15.46	11.7	29	17.8	20	44.5	13.245	10.405	28.95	7786.01	32717	9621.97
1	9M	270	3	635	13804	59914	64705	13392	67141	79413.5	46	50.5	46	43	65.25	270.75	46	51	41	56.5	116	82.75	42	503.5	520.25	67.5	887	617	0	106.08	46.23	85.79		11.0527	65.1728	15.0241	29.6191	22.13	11.88	26.55	22.55	28.45	55.2	10.905	8.11	25.3	11981.5	65895	11701.4
2	9M	270	4.70757	374	33541.2	64206	71403.8	30403.5	74309.5	79999.5	94	77.5	60.25	136.5	92.5	125.5	41.5	41.5	37	125.75	110	129.75	81.5	443.5	428	101.5	548.5	474.5	67.59	95.18	40.64	86.53	191.523	70.4238	33.739	10.7582	124.462	13.58	8.605	23.95	15.49	18.3	43.45	10.605	3.115	28.45	10985.4	66248	9666.23
4	9M	270	4.61278	216	42740.2	56283	63133	41348.2	59583.2	74356	621.5	2515	431.25	46	43.25	42.5	68.5	1346.25	39.5	68.5	118.5	94.5	70	246.5	206.5	720.25	2719	2794	64.62	101.39	54.63	60.55	163.034	5.16094	10.2814	3.24913	55.4283	12.795	7.5	21.95	34.915	25.1	44.5	10.485	6.93	23.65	12927	80553.8	9447.86
5	9M	270	4.79239	627	41522.2	68962	68973.5	37473.8	79970.2	79599.2	57.25	58	43.5	374	381.5	398	35	52	33.5	74	172.25	78.5	83.75	517	417	537	4575.75	3016.5	65.86	99.04	60.14	1.42	137.081	10.1001	53.3753	18.3646	12.5416	10.835	5.075	20.3	15.045	16.8	39	10.83	8.045	30.35	9834.64	42786.4	10954.1
3	9M	270		403	32729.5	62651.5	67465.5	30026.8	74443	76600.5	57.5	248.25	53	386	215	832.5	38.75	48.75	294.25	54.5	138.25	141.5	81.25	342.5	411.5	324.25	4414.5	5607.5	90.63	105.24	58.61	120.26	214.013	31.5935	59.4734	13.095	155.459	14.88	16.825	35.65	19.35	28.8	55.2	10.34	6.74	28.15	9173.53	60281.2	8739.8
6	9M	270	3.25527	692	2653	59977.8	46916.2	3691.25	65314	47641	49.5	375	40.75	110	188.75	1720.25	48.5	33.5	29.5	46	69.25	78	41.25	377	136	49	133.75	62	45.51	94.79	59.08	48.27	213.948	44.9584	48.8445	24.7015	60.5176	11.505	6.29	23.1	22.65	26.7	55.75	12.26	6.135	28.2	8214.31	57198.1	8467.71
7	9M	270	4.73239	438	17823.5	43059	67390.2	16860.8	40977	71444.5	53.75	78.25	42	149.5	139.5	42.5	41.75	38	29.5	69	235.25	136	52.5	277.75	337	67.25	1147.5	2050.25	45.18	102.17	63.07	80.38	165.905	0	16.085	19.1507	14.326	11.03	7.105	23.5	17.935	23.4	48.4	9.525	7.445	24.2	7727.34	61778	7589
8	9M	270	4.59106	509	11820.2	8254.75	59020.8	13409.5	4685.75	78555	65	53	218.5	196.25	1229.25	87.75	33.25	47.25	76	158	243	515.75	49.75	95	372	66.25	276.75	536.5	60.02	98.53	75.41	125.99	239.673	7.1977	37.1261	11.097	11.6695	13.665	10.405	26.85	19.7	21.9	49.95	11.84	5.69	22.25	10108.8	65612.3	7586.23
9	9M	270	3.6721	383	31111	25241.5	59844.5	30676	29510.5	75342	2249.5	366.5	190	63	676.25	54.25	39	47.5	37.25	196.5	74.5	295.75	64	94	310	114.25	771.25	904.5	46.46	95.9	62.5	283.35	149.025	20.0451	68.4715	8.58618	75.9404	9.95	7.045	22.6	17.745	24.55	48.4	10.74	9.28	32.05	8258.03	25190	6800.86
10	12M	330	5.20412	284	33164.5	61839.5	70354	29754	67622	75991.5	68.75	124	70.5	90.5	60	41.75	41.75	38.5	38.5	66	132.75	144	91.25	417	294.5	390.5	3248.25	3617.25	83.94	97.66	38.96	122.71	184.109	14.7021	67.3476	16.0663	59.7002	18.29	17.16	32.2	17.5	20	44.5	12.995	9.93	29.7	7671.25	15688.5	9733.75
1	12M	330	3.77085	506	12359.8	61874.2	66636	12000	60987	68869	168.5	555.25	519.5	72.5	112.75	180	42	37.5	40.25	49	96.25	84.5	46.75	531	526.75	51	698.75	690	0	104.77	51.69	134.64		14.8651	45.3717	21.969	31.9331	16.085	13.38	30.05	19.3	24.7	48.95	10.725	10.435	26.65	9350.68	72453.5	10177.8
2	12M	330	4.07918	532	37288.2	66189.5	67912.2	33524	78938	82835.5	120.5	94	50.5	72.5	51.5	528.75	62	83.75	72	88.25	96.5	149.75	86.75	418	348	75.5	302.5	227	73.18	113.3	49.31	103.44	214.424	95.3699	57.864	5.88042	109.259	14.185	14.55	32.3	16.015	18.5	44.2	13.985	11.85	34.3	12042	111772	8733.12
4	12M	330	3.54407	321	41423.5	57692.5	62182	39625.5	56503.5	69194	309.25	2941.25	399.5	50.75	48.5	47	62.5	2560	38.5	68.25	122.75	87	76	285.5	217.25	601.5	2497.5	2573.25	67.77	102.85	69.75	88.57	145.042	5.87209	51.0366	11.9135	86.436	11.04	7.465	21.5	23.765	22.4	39.55	10.515	11.61	27.2	13035	62447.8	9888.94
5	12M	330	5.17609	601	45356	69136	68939	39561.8	74593.8	77673.5	51.75	54.5	35.5	218.75	501.25	438.5	33.75	50	37.5	75	179.75	110.5	109	403	410.25	533.75	3209.5	2247.5	82.75	99.64	75.07	61.7	186.721	86.3303	44.1951	6.79292	124.126	15.505	12.53	32.15	16.23	20.65	44.1	12.915	11.06	34.4	20963.1	56661.2	12349.8
3	12M	330	5.32222	287	38187.2	62860.5	70516.5	33953	71537	80086.5	50	793.5	42.25	169	123	264	46	41	75.5	65	141	138	61.25	275	421	474.5	5070.25	6841	89.92	109.36	51.15	296.71	270.564	47.7203	48.5385	8.35573	88.4398	16.855	17.9	38.45	15.685	21.65	44.65	9.475	10.08	27.4	30416	65252.7	7768.88
6	12M	330	3.20412	755	17469.5	55842.5	61027.5	17701.5	73219	73787.5	43	171.5	45	881.75	138.25	2567	44.5	41.75	36	52.25	71	75	43.25	360	294	69.75	265	196	51.1	104.9	61.15	350.6	181.354	34.1811	46.4231	10.4985	98.8527	14.72	14.2	33.8	21.4	28.5	58.15	9.475	7.5	28.45	8101.68	69557.5	8094.73
7	12M	330	4.91381	356	23536.5	46133	73613.8	20549.5	42363	78010	82.25	278	93.5	123.25	78	41.75	45	110.75	51	53.5	224.75	213	52	272.5	306	113.75	966.5	1871.5	58.04	99.55	36.59	46.22	207.298	190.271	38.618	20.8492	28.606	12.265	10.18	26.35	15.91	20.9	43.85	8.08	9.305	26.9	8055.69	55404.7	7954.35
8	12M	330	4.07918	490	12377.2	13067.5	64217.5	13421.2	5528	83833	93.75	55.5	369.75	119	3032	67	50.25	247.5	167.75	91.5	169.5	262.5	55.25	83.25	405	70.25	660	421.5	49.05	97.33	61.36	281.26	117.749	2.53982	29.9961	19.3496	9.16656	15.74	17.16	32.85	19.75	24.1	50.65	10.775	7.12	24.65	8115.76	72753.4	7587.35
9	12M	330	3.83251	383	31441.8	17156.5	64299	27967.8	17046.2	72709	2263.5	228.25	156	47.5	523.75	40.5	43.25	54	41.5	195.25	96	197.5	66	82	290.5	94.5	896.25	959.25	52.18	99.08	46.97	356.9	179.152	8.96674	73.283	-3.34703	71.3641	11.335	9.45	24.75	15.61	22.65	45	9.3	11.115	27.15	21547.2	73617.7	6134.42
[truncated: 436 more columns]
